# Supplementary material for: Physical Activity Pattern Characterized by Domains and Dimensions of the Roma Population in Comparison with That of the General Population in Northeast Hungary
Source: Int J Environ Res Public Health. 2022 Mar 16;19(6):3545. doi: 10.3390/ijerph19063545 (PMC8948787; doi:10.3390/ijerph19063545)
Supplement: Supplementary file 1 [file ijerph-19-03545-s001.zip]

Archive with 1 entries (1 files):
- ijerph-1621650-supplementary.pdf
